# Supplementary material for: Impact of Watercress Consumption on Antioxidant Defense and Oxidative Stress Among Adults with Different Levels of Exposure to Cigarette Smoke in Chiang Mai, Thailand
Source: Antioxidants (Basel). 2025 Dec 7;14(12):1466. doi: 10.3390/antiox14121466 (PMC12730002; doi:10.3390/antiox14121466)
Supplement: Supplementary file 1 [file antioxidants-14-01466-s001.zip]

Archive with 1 entries (1 files):
- antioxidants-3988804-supplementary.pdf
